# Supplementary material for: ukbtools: An R package to manage and query UK Biobank data
Source: PLoS One. 2019 May 31;14(5):e0214311. doi: 10.1371/journal.pone.0214311 (PMC6544205; doi:10.1371/journal.pone.0214311)
Supplement: S2 File — A minimal example fileset (r, tab, html) that allows the user to test the read (ukb_df, ukb_df_field) and summarise (ukb_context) functionality. This data is included with the CRAN installation of the package. Access to the data in the package is described in the vignette "Explore UK Biobank data" and package webpage (https://kenhanscombe.github.io/ukbtools/). (ZIP) [file pone.0214311.s002.zip]

Archive with 3 entries (3 files):
- ukbxxxx.r
- ukbxxxx.tab
- ukbxxxx.html
