# Supplementary material for: ukbtools: An R package to manage and query UK Biobank data
Source: PLoS One. 2019 May 31;14(5):e0214311. doi: 10.1371/journal.pone.0214311 (PMC6544205; doi:10.1371/journal.pone.0214311)
Supplement: S2 File — A minimal example fileset (r, tab, html) that allows the user to test the read (ukb_df, ukb_df_field) and summarise (ukb_context) functionality. This data is included with the CRAN installation of the package. Access to the data in the package is described in the vignette "Explore UK Biobank data" and package webpage (https://kenhanscombe.github.io/ukbtools/). (ZIP) [file pone.0214311.s002.zip › ukbxxxx.r]

# R program ukbXXXX.tab created 9999-99-99 by ukb2r.cpp XXX 99 9999 99:99:99

bd <- read.table("ukbXXXX.tab", header = TRUE, sep="\t")

lvl.100295 <- c(-7,-3,1,2,3,4,5,6,7)
lbl.100295 <- c("None of the above","Prefer not to answer","In paid employment or self-employed","Retired","Looking after home and/or family","Unable to work because of sickness or disability","Unemployed","Doing unpaid or voluntary work","Full or part-time student")
bd$f.6142.0.0 <- ordered(bd$f.6142.0.0, levels=lvl.100295, labels=lbl.100295)
bd$f.6142.0.1 <- ordered(bd$f.6142.0.1, levels=lvl.100295, labels=lbl.100295)
bd$f.6142.0.2 <- ordered(bd$f.6142.0.2, levels=lvl.100295, labels=lbl.100295)
bd$f.6142.0.3 <- ordered(bd$f.6142.0.3, levels=lvl.100295, labels=lbl.100295)
bd$f.6142.0.4 <- ordered(bd$f.6142.0.4, levels=lvl.100295, labels=lbl.100295)
bd$f.6142.0.5 <- ordered(bd$f.6142.0.5, levels=lvl.100295, labels=lbl.100295)
bd$f.6142.0.6 <- ordered(bd$f.6142.0.6, levels=lvl.100295, labels=lbl.100295)
bd$f.6142.1.0 <- ordered(bd$f.6142.1.0, levels=lvl.100295, labels=lbl.100295)
bd$f.6142.1.1 <- ordered(bd$f.6142.1.1, levels=lvl.100295, labels=lbl.100295)
bd$f.6142.1.2 <- ordered(bd$f.6142.1.2, levels=lvl.100295, labels=lbl.100295)
bd$f.6142.1.3 <- ordered(bd$f.6142.1.3, levels=lvl.100295, labels=lbl.100295)
bd$f.6142.1.4 <- ordered(bd$f.6142.1.4, levels=lvl.100295, labels=lbl.100295)
bd$f.6142.1.5 <- ordered(bd$f.6142.1.5, levels=lvl.100295, labels=lbl.100295)
bd$f.6142.1.6 <- ordered(bd$f.6142.1.6, levels=lvl.100295, labels=lbl.100295)
bd$f.6142.2.0 <- ordered(bd$f.6142.2.0, levels=lvl.100295, labels=lbl.100295)
bd$f.6142.2.1 <- ordered(bd$f.6142.2.1, levels=lvl.100295, labels=lbl.100295)
bd$f.6142.2.2 <- ordered(bd$f.6142.2.2, levels=lvl.100295, labels=lbl.100295)
bd$f.6142.2.3 <- ordered(bd$f.6142.2.3, levels=lvl.100295, labels=lbl.100295)
bd$f.6142.2.4 <- ordered(bd$f.6142.2.4, levels=lvl.100295, labels=lbl.100295)
bd$f.6142.2.5 <- ordered(bd$f.6142.2.5, levels=lvl.100295, labels=lbl.100295)
bd$f.6142.2.6 <- ordered(bd$f.6142.2.6, levels=lvl.100295, labels=lbl.100295)
lvl.1001 <- c(-3,-1,1,2,3,4,5,6,1001,1002,1003,2001,2002,2003,2004,3001,3002,3003,3004,4001,4002,4003)
lbl.1001 <- c("Prefer not to answer","Do not know","White","Mixed","Asian or Asian British","Black or Black British","Chinese","Other ethnic group","British","Irish","Any other white background","White and Black Caribbean","White and Black African","White and Asian","Any other mixed background","Indian","Pakistani","Bangladeshi","Any other Asian background","Caribbean","African","Any other Black background")
bd$f.21000.0.0 <- ordered(bd$f.21000.0.0, levels=lvl.1001, labels=lbl.1001)
bd$f.21000.1.0 <- ordered(bd$f.21000.1.0, levels=lvl.1001, labels=lbl.1001)
bd$f.21000.2.0 <- ordered(bd$f.21000.2.0, levels=lvl.1001, labels=lbl.1001)
lvl.0009 <- c(0,1)
lbl.0009 <- c("Female","Male")
bd$f.31.0.0 <- ordered(bd$f.31.0.0, levels=lvl.0009, labels=lbl.0009)
