# Supplementary material for: ukbtools: An R package to manage and query UK Biobank data
Source: PLoS One. 2019 May 31;14(5):e0214311. doi: 10.1371/journal.pone.0214311 (PMC6544205; doi:10.1371/journal.pone.0214311)
Supplement: S2 File — A minimal example fileset (r, tab, html) that allows the user to test the read (ukb_df, ukb_df_field) and summarise (ukb_context) functionality. This data is included with the CRAN installation of the package. Access to the data in the package is described in the vignette "Explore UK Biobank data" and package webpage (https://kenhanscombe.github.io/ukbtools/). (ZIP) [file pone.0214311.s002.zip › ukbxxxx.tab]

f.eid	f.31.0.0	f.54.0.0	f.54.1.0	f.54.2.0	f.189.0.0	f.6142.0.0	f.6142.0.1	f.6142.0.2	f.6142.0.3	f.6142.0.4	f.6142.0.5	f.6142.0.6	f.6142.1.0	f.6142.1.1	f.6142.1.2	f.6142.1.3	f.6142.1.4	f.6142.1.5	f.6142.1.6	f.6142.2.0	f.6142.2.1	f.6142.2.2	f.6142.2.3	f.6142.2.4	f.6142.2.5	f.6142.2.6	f.21000.0.0	f.21000.1.0	f.21000.2.0	f.21003.0.0	f.21003.1.0	f.21003.2.0
1	1	11007	NA	NA	10.81	5	NA	NA	NA	NA	NA	NA	NA	NA	NA	NA	NA	NA	NA	NA	NA	NA	NA	NA	NA	NA	4003	NA	NA	54	NA	NA
2	1	11005	NA	NA	6.95	-3	NA	NA	NA	NA	NA	NA	NA	NA	NA	NA	NA	NA	NA	NA	NA	NA	NA	NA	NA	NA	2	NA	NA	42	NA	NA
3	0	11020	NA	NA	6.19	3	NA	NA	NA	NA	NA	NA	NA	NA	NA	NA	NA	NA	NA	NA	NA	NA	NA	NA	NA	NA	3003	NA	NA	49	NA	NA
4	1	11016	NA	NA	4.49	4	NA	NA	NA	NA	NA	NA	NA	NA	NA	NA	NA	NA	NA	NA	NA	NA	NA	NA	NA	NA	6	NA	NA	46	NA	NA
5	0	11018	NA	NA	8.41	6	NA	NA	NA	NA	NA	NA	NA	NA	NA	NA	NA	NA	NA	NA	NA	NA	NA	NA	NA	NA	4	NA	NA	46	NA	NA
6	1	11018	NA	NA	6.57	3	NA	NA	NA	NA	NA	NA	NA	NA	NA	NA	NA	NA	NA	NA	NA	NA	NA	NA	NA	NA	6	NA	NA	61	NA	NA
7	1	11024	NA	NA	3.02	5	NA	NA	NA	NA	NA	NA	NA	NA	NA	NA	NA	NA	NA	NA	NA	NA	NA	NA	NA	NA	4003	NA	NA	48	NA	NA
8	0	11021	NA	NA	5.94	-7	NA	NA	NA	NA	NA	NA	NA	NA	NA	NA	NA	NA	NA	NA	NA	NA	NA	NA	NA	NA	3003	NA	NA	64	NA	NA
9	1	11007	NA	NA	5.6	7	NA	NA	NA	NA	NA	NA	NA	NA	NA	NA	NA	NA	NA	NA	NA	NA	NA	NA	NA	NA	6	NA	NA	52	NA	NA
10	0	11009	NA	NA	7.31	-3	NA	NA	NA	NA	NA	NA	NA	NA	NA	NA	NA	NA	NA	NA	NA	NA	NA	NA	NA	NA	1	NA	NA	68	NA	NA
11	0	11011	NA	NA	2.28	1	NA	NA	NA	NA	NA	NA	NA	NA	NA	NA	NA	NA	NA	NA	NA	NA	NA	NA	NA	NA	2001	NA	NA	43	NA	NA
12	1	11026	NA	NA	3.46	7	NA	NA	NA	NA	NA	NA	NA	NA	NA	NA	NA	NA	NA	NA	NA	NA	NA	NA	NA	NA	4	NA	NA	46	NA	NA
13	0	11006	NA	NA	5.18	-7	NA	NA	NA	NA	NA	NA	NA	NA	NA	NA	NA	NA	NA	NA	NA	NA	NA	NA	NA	NA	2	NA	NA	69	NA	NA
14	1	11001	NA	NA	9.26	1	NA	NA	NA	NA	NA	NA	NA	NA	NA	NA	NA	NA	NA	NA	NA	NA	NA	NA	NA	NA	4001	NA	NA	69	NA	NA
15	0	11013	NA	NA	4.31	3	NA	NA	NA	NA	NA	NA	NA	NA	NA	NA	NA	NA	NA	NA	NA	NA	NA	NA	NA	NA	3001	NA	NA	59	NA	NA
16	0	11019	NA	NA	2.79	2	NA	NA	NA	NA	NA	NA	NA	NA	NA	NA	NA	NA	NA	NA	NA	NA	NA	NA	NA	NA	2004	NA	NA	52	NA	NA
17	1	11013	NA	NA	5.31	3	NA	NA	NA	NA	NA	NA	NA	NA	NA	NA	NA	NA	NA	NA	NA	NA	NA	NA	NA	NA	3001	NA	NA	42	NA	NA
18	1	11015	NA	NA	3.51	6	NA	NA	NA	NA	NA	NA	NA	NA	NA	NA	NA	NA	NA	NA	NA	NA	NA	NA	NA	NA	4002	NA	NA	43	NA	NA
19	1	11026	NA	NA	4.55	6	NA	NA	NA	NA	NA	NA	NA	NA	NA	NA	NA	NA	NA	NA	NA	NA	NA	NA	NA	NA	5	NA	NA	42	NA	NA
20	0	11023	NA	NA	3.36	-7	NA	NA	NA	NA	NA	NA	NA	NA	NA	NA	NA	NA	NA	NA	NA	NA	NA	NA	NA	NA	2004	NA	NA	42	NA	NA
21	0	11025	NA	NA	4.29	6	NA	NA	NA	NA	NA	NA	NA	NA	NA	NA	NA	NA	NA	NA	NA	NA	NA	NA	NA	NA	2001	NA	NA	48	NA	NA
22	0	11024	NA	NA	2.98	2	NA	NA	NA	NA	NA	NA	NA	NA	NA	NA	NA	NA	NA	NA	NA	NA	NA	NA	NA	NA	1	NA	NA	61	NA	NA
23	1	11020	NA	NA	3.01	6	NA	NA	NA	NA	NA	NA	NA	NA	NA	NA	NA	NA	NA	NA	NA	NA	NA	NA	NA	NA	6	NA	NA	66	NA	NA
24	1	11022	NA	NA	9.43	4	NA	NA	NA	NA	NA	NA	NA	NA	NA	NA	NA	NA	NA	NA	NA	NA	NA	NA	NA	NA	4003	NA	NA	55	NA	NA
25	0	11027	NA	NA	4.12	-7	NA	NA	NA	NA	NA	NA	NA	NA	NA	NA	NA	NA	NA	NA	NA	NA	NA	NA	NA	NA	4001	NA	NA	55	NA	NA
26	1	11003	NA	NA	5.85	7	NA	NA	NA	NA	NA	NA	NA	NA	NA	NA	NA	NA	NA	NA	NA	NA	NA	NA	NA	NA	4002	NA	NA	57	NA	NA
27	0	11021	NA	NA	5.98	-3	NA	NA	NA	NA	NA	NA	NA	NA	NA	NA	NA	NA	NA	NA	NA	NA	NA	NA	NA	NA	6	NA	NA	58	NA	NA
28	0	11011	NA	NA	5.26	5	NA	NA	NA	NA	NA	NA	NA	NA	NA	NA	NA	NA	NA	NA	NA	NA	NA	NA	NA	NA	6	NA	NA	61	NA	NA
29	1	11015	NA	NA	8.29	4	NA	NA	NA	NA	NA	NA	NA	NA	NA	NA	NA	NA	NA	NA	NA	NA	NA	NA	NA	NA	6	NA	NA	59	NA	NA
30	0	11021	NA	NA	7.35	3	NA	NA	NA	NA	NA	NA	NA	NA	NA	NA	NA	NA	NA	NA	NA	NA	NA	NA	NA	NA	4003	NA	NA	59	NA	NA
31	1	11015	NA	NA	3.23	-3	NA	NA	NA	NA	NA	NA	NA	NA	NA	NA	NA	NA	NA	NA	NA	NA	NA	NA	NA	NA	3004	NA	NA	70	NA	NA
32	0	11014	NA	NA	3.59	3	NA	NA	NA	NA	NA	NA	NA	NA	NA	NA	NA	NA	NA	NA	NA	NA	NA	NA	NA	NA	2	NA	NA	57	NA	NA
33	1	11019	NA	NA	4.25	7	NA	NA	NA	NA	NA	NA	NA	NA	NA	NA	NA	NA	NA	NA	NA	NA	NA	NA	NA	NA	5	NA	NA	44	NA	NA
34	0	11012	NA	NA	2.7	1	NA	NA	NA	NA	NA	NA	NA	NA	NA	NA	NA	NA	NA	NA	NA	NA	NA	NA	NA	NA	2003	NA	NA	68	NA	NA
35	1	11026	NA	NA	3.65	-3	NA	NA	NA	NA	NA	NA	NA	NA	NA	NA	NA	NA	NA	NA	NA	NA	NA	NA	NA	NA	2	NA	NA	60	NA	NA
36	1	11019	NA	NA	1.66	7	NA	NA	NA	NA	NA	NA	NA	NA	NA	NA	NA	NA	NA	NA	NA	NA	NA	NA	NA	NA	2003	NA	NA	41	NA	NA
37	0	11008	NA	NA	5	-3	NA	NA	NA	NA	NA	NA	NA	NA	NA	NA	NA	NA	NA	NA	NA	NA	NA	NA	NA	NA	3003	NA	NA	56	NA	NA
38	1	11024	NA	NA	6.11	4	NA	NA	NA	NA	NA	NA	NA	NA	NA	NA	NA	NA	NA	NA	NA	NA	NA	NA	NA	NA	-3	NA	NA	46	NA	NA
39	1	11021	NA	NA	4.87	6	NA	NA	NA	NA	NA	NA	NA	NA	NA	NA	NA	NA	NA	NA	NA	NA	NA	NA	NA	NA	2001	NA	NA	56	NA	NA
40	0	11020	NA	NA	5.6	1	NA	NA	NA	NA	NA	NA	NA	NA	NA	NA	NA	NA	NA	NA	NA	NA	NA	NA	NA	NA	1002	NA	NA	67	NA	NA
41	1	11001	NA	NA	5.18	2	NA	NA	NA	NA	NA	NA	NA	NA	NA	NA	NA	NA	NA	NA	NA	NA	NA	NA	NA	NA	4001	NA	NA	49	NA	NA
42	0	11001	NA	NA	4.94	-7	NA	NA	NA	NA	NA	NA	NA	NA	NA	NA	NA	NA	NA	NA	NA	NA	NA	NA	NA	NA	1001	NA	NA	45	NA	NA
43	1	11005	NA	NA	6.32	7	NA	NA	NA	NA	NA	NA	NA	NA	NA	NA	NA	NA	NA	NA	NA	NA	NA	NA	NA	NA	5	NA	NA	68	NA	NA
44	1	11024	NA	NA	4.86	-3	NA	NA	NA	NA	NA	NA	NA	NA	NA	NA	NA	NA	NA	NA	NA	NA	NA	NA	NA	NA	3002	NA	NA	50	NA	NA
45	0	11018	NA	NA	7.43	2	NA	NA	NA	NA	NA	NA	NA	NA	NA	NA	NA	NA	NA	NA	NA	NA	NA	NA	NA	NA	1	NA	NA	53	NA	NA
46	1	11004	NA	NA	1.01	-7	NA	NA	NA	NA	NA	NA	NA	NA	NA	NA	NA	NA	NA	NA	NA	NA	NA	NA	NA	NA	-3	NA	NA	50	NA	NA
47	1	11014	NA	NA	6.06	3	NA	NA	NA	NA	NA	NA	NA	NA	NA	NA	NA	NA	NA	NA	NA	NA	NA	NA	NA	NA	2	NA	NA	57	NA	NA
48	1	11021	NA	NA	2.87	6	NA	NA	NA	NA	NA	NA	NA	NA	NA	NA	NA	NA	NA	NA	NA	NA	NA	NA	NA	NA	2	NA	NA	54	NA	NA
49	1	11022	NA	NA	6.9	1	NA	NA	NA	NA	NA	NA	NA	NA	NA	NA	NA	NA	NA	NA	NA	NA	NA	NA	NA	NA	3	NA	NA	47	NA	NA
50	0	11025	NA	NA	8.45	2	NA	NA	NA	NA	NA	NA	NA	NA	NA	NA	NA	NA	NA	NA	NA	NA	NA	NA	NA	NA	3	NA	NA	51	NA	NA
51	1	11012	NA	NA	1.41	6	NA	NA	NA	NA	NA	NA	NA	NA	NA	NA	NA	NA	NA	NA	NA	NA	NA	NA	NA	NA	2	NA	NA	59	NA	NA
52	0	11018	NA	NA	4.04	1	NA	NA	NA	NA	NA	NA	NA	NA	NA	NA	NA	NA	NA	NA	NA	NA	NA	NA	NA	NA	2002	NA	NA	52	NA	NA
53	1	11024	NA	NA	7.4	5	NA	NA	NA	NA	NA	NA	NA	NA	NA	NA	NA	NA	NA	NA	NA	NA	NA	NA	NA	NA	6	NA	NA	69	NA	NA
54	1	11013	NA	NA	7.52	6	NA	NA	NA	NA	NA	NA	NA	NA	NA	NA	NA	NA	NA	NA	NA	NA	NA	NA	NA	NA	3003	NA	NA	68	NA	NA
55	0	11025	NA	NA	6.13	1	NA	NA	NA	NA	NA	NA	NA	NA	NA	NA	NA	NA	NA	NA	NA	NA	NA	NA	NA	NA	6	NA	NA	62	NA	NA
56	0	11020	NA	NA	1.61	-7	NA	NA	NA	NA	NA	NA	NA	NA	NA	NA	NA	NA	NA	NA	NA	NA	NA	NA	NA	NA	-3	NA	NA	62	NA	NA
57	0	11001	NA	NA	4.99	7	NA	NA	NA	NA	NA	NA	NA	NA	NA	NA	NA	NA	NA	NA	NA	NA	NA	NA	NA	NA	-1	NA	NA	57	NA	NA
58	0	11024	NA	NA	7.71	-7	NA	NA	NA	NA	NA	NA	NA	NA	NA	NA	NA	NA	NA	NA	NA	NA	NA	NA	NA	NA	4002	NA	NA	69	NA	NA
59	1	11007	NA	NA	4.96	2	NA	NA	NA	NA	NA	NA	NA	NA	NA	NA	NA	NA	NA	NA	NA	NA	NA	NA	NA	NA	3003	NA	NA	64	NA	NA
60	0	11026	NA	NA	2.14	6	NA	NA	NA	NA	NA	NA	NA	NA	NA	NA	NA	NA	NA	NA	NA	NA	NA	NA	NA	NA	2002	NA	NA	65	NA	NA
61	1	11001	NA	NA	3.01	5	NA	NA	NA	NA	NA	NA	NA	NA	NA	NA	NA	NA	NA	NA	NA	NA	NA	NA	NA	NA	2	NA	NA	52	NA	NA
62	1	11015	NA	NA	8.29	4	NA	NA	NA	NA	NA	NA	NA	NA	NA	NA	NA	NA	NA	NA	NA	NA	NA	NA	NA	NA	4001	NA	NA	63	NA	NA
63	0	11023	NA	NA	7.64	6	NA	NA	NA	NA	NA	NA	NA	NA	NA	NA	NA	NA	NA	NA	NA	NA	NA	NA	NA	NA	3002	NA	NA	58	NA	NA
64	0	11006	NA	NA	2.47	7	NA	NA	NA	NA	NA	NA	NA	NA	NA	NA	NA	NA	NA	NA	NA	NA	NA	NA	NA	NA	2001	NA	NA	48	NA	NA
65	1	11023	NA	NA	3.73	7	NA	NA	NA	NA	NA	NA	NA	NA	NA	NA	NA	NA	NA	NA	NA	NA	NA	NA	NA	NA	2001	NA	NA	66	NA	NA
66	1	11014	NA	NA	2.49	2	NA	NA	NA	NA	NA	NA	NA	NA	NA	NA	NA	NA	NA	NA	NA	NA	NA	NA	NA	NA	3	NA	NA	50	NA	NA
67	0	11002	NA	NA	3.26	6	NA	NA	NA	NA	NA	NA	NA	NA	NA	NA	NA	NA	NA	NA	NA	NA	NA	NA	NA	NA	2003	NA	NA	65	NA	NA
68	1	11006	NA	NA	7.4	2	NA	NA	NA	NA	NA	NA	NA	NA	NA	NA	NA	NA	NA	NA	NA	NA	NA	NA	NA	NA	3004	NA	NA	66	NA	NA
69	0	11019	NA	NA	1.84	7	NA	NA	NA	NA	NA	NA	NA	NA	NA	NA	NA	NA	NA	NA	NA	NA	NA	NA	NA	NA	3001	NA	NA	63	NA	NA
70	0	11003	NA	NA	5.51	6	NA	NA	NA	NA	NA	NA	NA	NA	NA	NA	NA	NA	NA	NA	NA	NA	NA	NA	NA	NA	4	NA	NA	63	NA	NA
71	0	11005	NA	NA	8.16	4	NA	NA	NA	NA	NA	NA	NA	NA	NA	NA	NA	NA	NA	NA	NA	NA	NA	NA	NA	NA	3002	NA	NA	48	NA	NA
72	0	11017	NA	NA	5.42	1	NA	NA	NA	NA	NA	NA	NA	NA	NA	NA	NA	NA	NA	NA	NA	NA	NA	NA	NA	NA	2004	NA	NA	60	NA	NA
73	0	11017	NA	NA	3.91	2	NA	NA	NA	NA	NA	NA	NA	NA	NA	NA	NA	NA	NA	NA	NA	NA	NA	NA	NA	NA	1003	NA	NA	41	NA	NA
74	0	11015	NA	NA	3.26	4	NA	NA	NA	NA	NA	NA	NA	NA	NA	NA	NA	NA	NA	NA	NA	NA	NA	NA	NA	NA	2001	NA	NA	43	NA	NA
75	0	11011	NA	NA	3.95	2	NA	NA	NA	NA	NA	NA	NA	NA	NA	NA	NA	NA	NA	NA	NA	NA	NA	NA	NA	NA	1002	NA	NA	48	NA	NA
76	1	11010	NA	NA	6.19	4	NA	NA	NA	NA	NA	NA	NA	NA	NA	NA	NA	NA	NA	NA	NA	NA	NA	NA	NA	NA	3	NA	NA	61	NA	NA
77	0	11003	NA	NA	6.99	-7	NA	NA	NA	NA	NA	NA	NA	NA	NA	NA	NA	NA	NA	NA	NA	NA	NA	NA	NA	NA	1	NA	NA	44	NA	NA
78	1	11005	NA	NA	4.89	-3	NA	NA	NA	NA	NA	NA	NA	NA	NA	NA	NA	NA	NA	NA	NA	NA	NA	NA	NA	NA	5	NA	NA	58	NA	NA
79	1	11020	NA	NA	4.17	2	NA	NA	NA	NA	NA	NA	NA	NA	NA	NA	NA	NA	NA	NA	NA	NA	NA	NA	NA	NA	3003	NA	NA	54	NA	NA
80	0	11007	NA	NA	3.14	-7	NA	NA	NA	NA	NA	NA	NA	NA	NA	NA	NA	NA	NA	NA	NA	NA	NA	NA	NA	NA	4002	NA	NA	61	NA	NA
81	0	11012	NA	NA	3.75	4	NA	NA	NA	NA	NA	NA	NA	NA	NA	NA	NA	NA	NA	NA	NA	NA	NA	NA	NA	NA	2002	NA	NA	41	NA	NA
82	1	11002	NA	NA	6.1	1	NA	NA	NA	NA	NA	NA	NA	NA	NA	NA	NA	NA	NA	NA	NA	NA	NA	NA	NA	NA	6	NA	NA	69	NA	NA
83	0	11006	NA	NA	8.5	1	NA	NA	NA	NA	NA	NA	NA	NA	NA	NA	NA	NA	NA	NA	NA	NA	NA	NA	NA	NA	3001	NA	NA	62	NA	NA
84	0	11010	NA	NA	9.47	5	NA	NA	NA	NA	NA	NA	NA	NA	NA	NA	NA	NA	NA	NA	NA	NA	NA	NA	NA	NA	4	NA	NA	45	NA	NA
85	0	11007	NA	NA	3.61	-7	NA	NA	NA	NA	NA	NA	NA	NA	NA	NA	NA	NA	NA	NA	NA	NA	NA	NA	NA	NA	4002	NA	NA	42	NA	NA
86	1	11007	NA	NA	3.58	-3	NA	NA	NA	NA	NA	NA	NA	NA	NA	NA	NA	NA	NA	NA	NA	NA	NA	NA	NA	NA	2004	NA	NA	54	NA	NA
87	1	11004	NA	NA	2.44	4	NA	NA	NA	NA	NA	NA	NA	NA	NA	NA	NA	NA	NA	NA	NA	NA	NA	NA	NA	NA	4003	NA	NA	46	NA	NA
88	1	11015	NA	NA	4.48	2	NA	NA	NA	NA	NA	NA	NA	NA	NA	NA	NA	NA	NA	NA	NA	NA	NA	NA	NA	NA	6	NA	NA	43	NA	NA
89	1	11009	NA	NA	5.34	7	NA	NA	NA	NA	NA	NA	NA	NA	NA	NA	NA	NA	NA	NA	NA	NA	NA	NA	NA	NA	3003	NA	NA	42	NA	NA
90	1	11022	NA	NA	7.02	6	NA	NA	NA	NA	NA	NA	NA	NA	NA	NA	NA	NA	NA	NA	NA	NA	NA	NA	NA	NA	4001	NA	NA	65	NA	NA
91	0	11005	NA	NA	5.3	7	NA	NA	NA	NA	NA	NA	NA	NA	NA	NA	NA	NA	NA	NA	NA	NA	NA	NA	NA	NA	2002	NA	NA	55	NA	NA
92	1	11013	NA	NA	4.93	7	NA	NA	NA	NA	NA	NA	NA	NA	NA	NA	NA	NA	NA	NA	NA	NA	NA	NA	NA	NA	1001	NA	NA	65	NA	NA
93	0	11023	NA	NA	4.91	6	NA	NA	NA	NA	NA	NA	NA	NA	NA	NA	NA	NA	NA	NA	NA	NA	NA	NA	NA	NA	-1	NA	NA	58	NA	NA
94	1	11001	NA	NA	4.28	7	NA	NA	NA	NA	NA	NA	NA	NA	NA	NA	NA	NA	NA	NA	NA	NA	NA	NA	NA	NA	1	NA	NA	46	NA	NA
95	0	11002	NA	NA	5.38	5	NA	NA	NA	NA	NA	NA	NA	NA	NA	NA	NA	NA	NA	NA	NA	NA	NA	NA	NA	NA	1001	NA	NA	48	NA	NA
96	1	11021	NA	NA	6.02	5	NA	NA	NA	NA	NA	NA	NA	NA	NA	NA	NA	NA	NA	NA	NA	NA	NA	NA	NA	NA	2004	NA	NA	63	NA	NA
97	1	11010	NA	NA	9.02	5	NA	NA	NA	NA	NA	NA	NA	NA	NA	NA	NA	NA	NA	NA	NA	NA	NA	NA	NA	NA	1002	NA	NA	51	NA	NA
98	0	11025	NA	NA	4.97	5	NA	NA	NA	NA	NA	NA	NA	NA	NA	NA	NA	NA	NA	NA	NA	NA	NA	NA	NA	NA	3	NA	NA	60	NA	NA
99	0	11025	NA	NA	2.98	2	NA	NA	NA	NA	NA	NA	NA	NA	NA	NA	NA	NA	NA	NA	NA	NA	NA	NA	NA	NA	2002	NA	NA	60	NA	NA
100	1	11027	NA	NA	1.37	5	NA	NA	NA	NA	NA	NA	NA	NA	NA	NA	NA	NA	NA	NA	NA	NA	NA	NA	NA	NA	2003	NA	NA	68	NA	NA
