# Supplementary material for: ukbtools: An R package to manage and query UK Biobank data
Source: PLoS One. 2019 May 31;14(5):e0214311. doi: 10.1371/journal.pone.0214311 (PMC6544205; doi:10.1371/journal.pone.0214311)
Supplement: S3 File — This bundle contains ukbtools v0.11.3. (TAR.GZ) [file pone.0214311.s003.tar.gz]

Archive with 75 entries (65 files):
- ukbtools/DESCRIPTION
- ukbtools/NAMESPACE
- ukbtools/NEWS.md
- ukbtools/R
- ukbtools/R/context.R
- ukbtools/R/data.R
- ukbtools/R/diagnosis.R
- ukbtools/R/genetics_qc.R
- ukbtools/R/metadata.R
- ukbtools/R/readwrite.R
- ukbtools/R/ukb_dataset.R
- ukbtools/R/ukbtools.R
- ukbtools/R/utils.R
- ukbtools/README.md
- ukbtools/build
- ukbtools/build/vignette.rds
- ukbtools/data
- ukbtools/data/icd10chapters.rda
- ukbtools/data/icd10codes.rda
- ukbtools/data/icd9chapters.rda
- ukbtools/data/icd9codes.rda
- ukbtools/data/ukbcentre.rda
- ukbtools/inst
- ukbtools/inst/CITATION
- ukbtools/inst/doc
- ukbtools/inst/doc/explore-ukb-data.R
- ukbtools/inst/doc/explore-ukb-data.Rmd
- ukbtools/inst/doc/explore-ukb-data.html
- ukbtools/inst/extdata
- ukbtools/inst/extdata/ukbxxxx.html
- ukbtools/inst/extdata/ukbxxxx.r
- ukbtools/inst/extdata/ukbxxxx.tab
- ukbtools/man
- ukbtools/man/figures
- ukbtools/man/figures/logo.png
- ukbtools/man/figures/logo.svg
- ukbtools/man/icd10chapters.Rd
- ukbtools/man/icd10codes.Rd
- ukbtools/man/icd9chapters.Rd
- ukbtools/man/icd9codes.Rd
- ukbtools/man/ukb_centre.Rd
- ukbtools/man/ukb_context.Rd
- ukbtools/man/ukb_defunct.Rd
- ukbtools/man/ukb_df.Rd
- ukbtools/man/ukb_df_duplicated_name.Rd
- ukbtools/man/ukb_df_field.Rd
- ukbtools/man/ukb_df_full_join.Rd
- ukbtools/man/ukb_gen_excl.Rd
- ukbtools/man/ukb_gen_excl_to_na.Rd
- ukbtools/man/ukb_gen_het.Rd
- ukbtools/man/ukb_gen_meta.Rd
- ukbtools/man/ukb_gen_pcs.Rd
- ukbtools/man/ukb_gen_read_fam.Rd
- ukbtools/man/ukb_gen_read_sample.Rd
- ukbtools/man/ukb_gen_rel.Rd
- ukbtools/man/ukb_gen_rel_count.Rd
- ukbtools/man/ukb_gen_related_with_data.Rd
- ukbtools/man/ukb_gen_samples_to_remove.Rd
- ukbtools/man/ukb_gen_sqc_names.Rd
- ukbtools/man/ukb_gen_write_bgenie.Rd
- ukbtools/man/ukb_gen_write_plink.Rd
- ukbtools/man/ukb_gen_write_plink_excl.Rd
- ukbtools/man/ukb_icd_code_meaning.Rd
- ukbtools/man/ukb_icd_diagnosis.Rd
- ukbtools/man/ukb_icd_freq_by.Rd
- ukbtools/man/ukb_icd_keyword.Rd
- ukbtools/man/ukb_icd_prevalence.Rd
- ukbtools/man/ukbcentre.Rd
- ukbtools/man/ukbtools.Rd
- ukbtools/vignettes
- ukbtools/vignettes/explore-ukb-data.Rmd
- ukbtools/vignettes/img
- ukbtools/vignettes/img/ukb_context_fill_111017.png
- ukbtools/vignettes/img/ukb_icd_freqby.png
- ukbtools/vignettes/img/ukb_relatedness.png
