# Supplementary material for: ukbtools: An R package to manage and query UK Biobank data
Source: PLoS One. 2019 May 31;14(5):e0214311. doi: 10.1371/journal.pone.0214311 (PMC6544205; doi:10.1371/journal.pone.0214311)
Supplement: S3 File — This bundle contains ukbtools v0.11.3. (TAR.GZ) [file pone.0214311.s003.tar.gz › ukbtools/DESCRIPTION]

Package: ukbtools
Version: 0.11.3
Title: Manipulate and Explore UK Biobank Data
Authors@R: person("Ken", "Hanscombe", email = "ken.hanscombe@gmail.com", role = c("aut", "cre"))
Maintainer: Ken Hanscombe <ken.hanscombe@gmail.com>
Description: A set of tools to create a UK Biobank <http://www.ukbiobank.ac.uk/> dataset from a UKB fileset (.tab, .r, .html),
    visualize primary demographic data for a sample subset, query ICD diagnoses,
    retrieve genetic metadata, read and write standard file formats for genetic analyses.
License: GPL-2
URL: https://kenhanscombe.github.io/ukbtools/
Encoding: UTF-8
LazyData: true
Depends: R (>= 3.5)
Imports: data.table (>= 1.12), dplyr, purrr, readr, ggplot2, XML,
        magrittr, grid, tibble, tidyr, scales, stringr, foreach,
        parallel, doParallel
RoxygenNote: 6.1.1
Suggests: knitr, rmarkdown
VignetteBuilder: knitr
NeedsCompilation: no
Packaged: 2019-05-16 15:39:07 UTC; ken
Author: Ken Hanscombe [aut, cre]
