# Supplementary material for: ukbtools: An R package to manage and query UK Biobank data
Source: PLoS One. 2019 May 31;14(5):e0214311. doi: 10.1371/journal.pone.0214311 (PMC6544205; doi:10.1371/journal.pone.0214311)
Supplement: S3 File — This bundle contains ukbtools v0.11.3. (TAR.GZ) [file pone.0214311.s003.tar.gz › ukbtools/NAMESPACE]

# Generated by roxygen2: do not edit by hand

export(ukb_centre)
export(ukb_context)
export(ukb_defunct)
export(ukb_df)
export(ukb_df_duplicated_name)
export(ukb_df_field)
export(ukb_df_full_join)
export(ukb_gen_excl)
export(ukb_gen_excl_to_na)
export(ukb_gen_het)
export(ukb_gen_meta)
export(ukb_gen_pcs)
export(ukb_gen_read_fam)
export(ukb_gen_read_sample)
export(ukb_gen_rel)
export(ukb_gen_rel_count)
export(ukb_gen_related_with_data)
export(ukb_gen_samples_to_remove)
export(ukb_gen_sqc_names)
export(ukb_gen_write_bgenie)
export(ukb_gen_write_plink)
export(ukb_gen_write_plink_excl)
export(ukb_icd_code_meaning)
export(ukb_icd_diagnosis)
export(ukb_icd_freq_by)
export(ukb_icd_keyword)
export(ukb_icd_prevalence)
import(XML)
import(dplyr)
import(ggplot2)
import(grid)
import(parallel)
import(readr)
import(stringr)
import(tidyr)
importFrom(data.table,fread)
importFrom(doParallel,registerDoParallel)
importFrom(doParallel,stopImplicitCluster)
importFrom(dplyr,full_join)
importFrom(foreach,"%:%")
importFrom(foreach,"%dopar%")
importFrom(foreach,foreach)
importFrom(magrittr,"%>%")
importFrom(purrr,map)
importFrom(purrr,map_df)
importFrom(purrr,reduce)
importFrom(readr,parse_factor)
importFrom(scales,percent)
importFrom(stats,complete.cases)
importFrom(stats,na.omit)
importFrom(stats,sd)
importFrom(tibble,as_tibble)
importFrom(tidyr,gather)
importFrom(utils,write.table)
