# Supplementary material for: ukbtools: An R package to manage and query UK Biobank data
Source: PLoS One. 2019 May 31;14(5):e0214311. doi: 10.1371/journal.pone.0214311 (PMC6544205; doi:10.1371/journal.pone.0214311)
Supplement: S3 File — This bundle contains ukbtools v0.11.3. (TAR.GZ) [file pone.0214311.s003.tar.gz › ukbtools/NEWS.md]

# ukbtools 0.11.3

Corrected functionality:

Updated earlier typo/change that made `ukb_df` incorrectly convert all column
types to character (caused by replacing `stringr::str_interp` to
`stringr::str_c` when passing internal column type vector to `data.table::fread`,
without updating argument)

Bug fix:

Cleared bug in `ukb_icd_freq_by` for disease frequency against a quantitative
trait.

Made `ukb_df` column name from description regex find/replace more general to
capture all variations of "uses data coding"

Updated functionality:

`ukb_icd_keyword` internal regex search `ignore.case` defaults to `TRUE`, with
and option to set added to arguments.


# ukbtools 0.11.1

Test data:

Added example UKB data ukbXXXX.tab, ukbXXXX.r, ukbXXXX.html to test the 'read'
and 'summarise' functionality `ukb_df`, `ukb_df_field`, and `ukb_context`. See
the section "An example fileset" in the vignette for details.

Updated functionality:

`ukb_icd_freq_by` with `freq.plot = TRUE` plots a barplot for categorical
reference variables, and plots diagnosis frequencies at the midpoint of each
group for quantitative reference variables.


Webpage:

The [ukbtools webpage](https://kenhanscombe.github.io/ukbtools/) has been
rebuilt with pkgdown and includes the vignette under the Articles tab.


# ukbtools 0.11.0

Updated functionality:

* `ukb_df`: Replaced `readr::read_tsv` with `data.table::fread` for faster read. Also includes an `n_threads` argument passed to `data.table::fread`, which may make read faster. Column names now include field code to ensure names are unique (UK Biobank sometimes use the same description for more than one variable)

Defunct functionality:

* Added defunct message to `ukb_gen_meta`, `ukb_gen_pcs`, `ukb_gen_excl`, `ukb_gen_rel`, `ukb_gen_het`, `ukb_gen_excl_to_na`, and `ukb_gen_write_plink_excl`. `ukb_defunct` explains why these have become defunct and where to get UK Biobank genetic (meta)data.

New functionality:

* Since the UKB changed the way they serve up genetic metadata, the following work with files described in UKB Resource 531: `ukb_gen_sqc_names` supplies column names for the separately downloaded sample QC file; `ukb_gen_rel_count` does the same as before (a count of levels of relatedness or a plot) but with separately downloaded relatedness data; `ukb_gen_related_with_data` returns subset of relatedness data in which both IDs have data on a phenotype of interest; `ukb_gen_samples_to_remove` returns a list of individuals to exclude in order to remove relatedness (one possible solution to a maximal subset problem).


# ukbtools 0.10.1

Bug fix:

* `ukb_icd_freq_by`: corrected order by levels of `reference.var` in the optional plot. (order in the default dataframe returned was correct.)

* `ukb_df`: corrected tab file path update in r source file. Specifically, made regular expression more specific (1 case reported of regular expression matching word elsewhere in the source file.). Also, replaced utils::read.delim with readr::read_tsv for faster read, with progress bar.


# ukbtools 0.10.0

New functionality:

* `ukb_icd_freq_by` returns frequency for one or more ICD diagnoses by levels of a reference variable and includes an optional plot

* `ukb_df_full_join` (a thin wrapper around `dplyr::full_join`) recursively called on a list of UKB datasets

* `ukb_df_duplicated_names` to identify duplicated names within a dataset. The variable prefix (constructed from its description), index, and array should make the column name unique. However, typos in UKB documentation that give two variables the do not increment index/array have been observed. You will want to identify these and update them appropriately. We expect the occurrence of such duplicates will be rare.

Updated functionality:

* `ukb_icd_diagnosis` now takes one or more individual ids and returns a dataframe with a potential message noting ids with no diagnoses

* `ukb_icd_keyword` accepts a character vector of one or more "keywords" and returns all ICD descriptions including any of the keywords


# ukbtools 0.9.0

* beta release to CRAN. Feature complete but may contain unknown bugs.
