# Supplementary material for: ukbtools: An R package to manage and query UK Biobank data
Source: PLoS One. 2019 May 31;14(5):e0214311. doi: 10.1371/journal.pone.0214311 (PMC6544205; doi:10.1371/journal.pone.0214311)
Supplement: S3 File — This bundle contains ukbtools v0.11.3. (TAR.GZ) [file pone.0214311.s003.tar.gz › ukbtools/R/data.R]

#' International Classification of Diseases Revision 9 (ICD-9) codes
#'
#' A dataset containing the full set ICD-9 diagnoses
"icd9codes"

#' International Classification of Diseases Revision 10 (ICD-10) codes
#'
#' A dataset containing the full set ICD-10 diagnoses
"icd10codes"


#' International Classification of Diseases Revision 9 (ICD-9) chapters
#'
#' A dataset containing the ICD-9 chapter titles - a top level description of diagnoses classes (or blocks)
"icd9chapters"


#' International Classification of Diseases Revision 10 (ICD-10) chapters
#'
#' A dataset containing the ICD-10 chapter titles - a top level description of diagnoses classes (or blocks)
"icd10chapters"


#' UKB assessment centre
#'
#' A dataset containing the 22 assessment centres (as well as pilot test centre and a revisit centre)
"ukbcentre"
