# Supplementary material for: ukbtools: An R package to manage and query UK Biobank data
Source: PLoS One. 2019 May 31;14(5):e0214311. doi: 10.1371/journal.pone.0214311 (PMC6544205; doi:10.1371/journal.pone.0214311)
Supplement: S3 File — This bundle contains ukbtools v0.11.3. (TAR.GZ) [file pone.0214311.s003.tar.gz › ukbtools/R/diagnosis.R]

#' Retrieves diagnoses for an individual.
#'
#' @param data A UKB dataset (or subset) created with \code{\link{ukb_df}}.
#' @param id An individual's id, i.e., their unique eid reference number.
#' @param icd.version The ICD version (or revision) number, 9 or 10.
#'
#' @seealso \code{\link{ukb_df}}, \code{\link{ukb_icd_code_meaning}}, \code{\link{ukb_icd_keyword}}, \code{\link{ukb_icd_prevalence}}
#'
#' @import dplyr
#' @importFrom magrittr "%>%"
#' @importFrom purrr map
#' @importFrom tibble as_tibble
#' @export
#' @examples
#' \dontrun{
#' ukb_icd_diagnosis(my_ukb_data, id = "123456", icd.version = 10)
#' }
#'
ukb_icd_diagnosis <- function(data, id, icd.version = NULL) {

  if (!all(id %in% data$eid)) {
    stop(
      "Invalid UKB sample id. Check all ids are included in the supplied data",
      call. = FALSE
    )
  }

  if (!is.null(icd.version) && !(icd.version %in% 9:10)) {
    stop(
      "`icd.version` is an invalid ICD revision number.
      Enter 9 for ICD9, or 10 for ICD10",
      call. = FALSE
    )
  }

  icd <- if (icd.version == 9) {
    ukbtools::icd9codes
  } else if (icd.version == 10){
    ukbtools::icd10codes
  }

  individual_codes <- data %>%
    dplyr::filter(eid %in% id) %>%
    dplyr::select(matches(paste("^diagnoses.*icd", icd.version, sep = ""))) %>%
    dplyr::select_if(colSums(!is.na(.)) > 0) %>%
    t() %>%
    tibble::as_tibble()

  colnames(individual_codes) <- id

  if(ncol(individual_codes) == 1 & sum(!is.na(individual_codes[[1]])) < 1) {
    message(paste("ID", id, "has no ICD", icd.version, "diagnoses", sep = " "))
  } else {

    d <- individual_codes %>%
      purrr::map(~ ukb_icd_code_meaning(c(.), icd.version)) %>%
      dplyr::bind_rows(.id = "sample")

    no_icd <- id[!(id %in% unique(d$sample))]
    if(length(no_icd) > 0) message("ID(s) ", paste(no_icd, " "), "have no ICD ", icd.version, " diagnoses.")

    return(d)

  }
}


#' Retrieves description for a ICD code.
#'
#' @param icd.version The ICD version (or revision) number, 9 or 10.
#' @param icd.code The ICD diagnosis code to be looked up.
#'
#' @seealso \code{\link{ukb_icd_diagnosis}}, \code{\link{ukb_icd_keyword}}, \code{\link{ukb_icd_prevalence}}
#'
#' @import dplyr
#' @importFrom magrittr "%>%"
#' @export
#' @examples
#' ukb_icd_code_meaning(icd.code = "I74", icd.version = 10)
#'
ukb_icd_code_meaning <- function(icd.code, icd.version = 10) {
  icd <- if (icd.version == 9) {
    ukbtools::icd9codes
  } else if (icd.version == 10){
    ukbtools::icd10codes
  }

  if(is.name(substitute(icd.code))) {
    char_code <- deparse(substitute(icd.code))
    icd %>%
      dplyr::filter(code %in% char_code)
  } else if (is.character(icd.code)){
    icd %>%
      dplyr::filter(code %in% icd.code)
  }
}


#' Retrieves diagnoses containing a description.
#'
#' Returns a dataframe of ICD code and descriptions for all entries including any supplied keyword.
#'
#' @param description A character vector of one or more keywords to be looked up in the ICD descriptions, e.g., "cardio", c("cardio", "lymphoma"). Each keyword can be a regular expression, e.g. "lymph*".
#' @param icd.version The ICD version (or revision) number, 9 or 10. Default = 10.
#' @param ignore.case If `TRUE` (default), case is ignored during matching; if `FALSE`, the matching is case sensitive.
#'
#' @seealso \code{\link{ukb_icd_diagnosis}}, \code{\link{ukb_icd_code_meaning}}, \code{\link{ukb_icd_prevalence}}
#'
#' @import dplyr
#' @importFrom magrittr "%>%"
#' @export
#' @examples
#' ukb_icd_keyword("cardio", icd.version = 10)
#'
ukb_icd_keyword <- function(description, icd.version = 10, ignore.case = TRUE) {
  icd <- if (icd.version == 9) {
    ukbtools::icd9codes
  } else if (icd.version == 10){
    ukbtools::icd10codes
  }

  icd %>%
    dplyr::filter(grepl(paste(description, collapse = "|"), .$meaning,
                        perl = TRUE, ignore.case = ignore.case))
}


#' Returns the prevalence for an ICD diagnosis
#'
#' @param data A UKB dataset (or subset) created with \code{\link{ukb_df}}.
#' @param icd.code An ICD disease code e.g. "I74". Use a regular expression to specify a broader set of diagnoses, e.g. "I" captures all Diseases of the circulatory system, I00-I99, "C|D[0-4]." captures all Neoplasms, C00-D49.
#' @param icd.version The ICD version (or revision) number, 9 or 10. Default = 10.
#'
#' @seealso \code{\link{ukb_icd_diagnosis}}, \code{\link{ukb_icd_code_meaning}}, \code{\link{ukb_icd_keyword}}
#'
#' @import dplyr
#' @importFrom magrittr "%>%"
#' @importFrom purrr map_df
#' @export
#' @examples
#' \dontrun{
#' # ICD-10 code I74, Arterial embolism and thrombosis
#' ukb_icd_prevalence(my_ukb_data, icd.code = "I74")
#'
#' # ICD-10 chapter 9, disease block I00–I99, Diseases of the circulatory system
#' ukb_icd_prevalence(my_ukb_data, icd.code = "I")
#'
#' # ICD-10 chapter 2, C00-D49, Neoplasms
#' ukb_icd_prevalence(my_ukb_data, icd.code = "C|D[0-4].")
#' }
#'
ukb_icd_prevalence <- function(data, icd.code, icd.version = 10) {

  ukb_case <- data %>%
    dplyr::select(matches(paste("^diagnoses.*icd", icd.version, sep = ""))) %>%
    purrr::map_df(~ grepl(icd.code, ., perl = TRUE)) %>%
    rowSums() > 0

  sum(ukb_case, na.rm = TRUE) / length(ukb_case)
}


#' Frequency of an ICD diagnosis by a target variable
#'
#' Produces either a dataframe of diagnosis frequencies or a plot. For a
#' quantitative reference variable (e.g. BMI), the plot shows frequency of
#' diagnosis within each group (deciles of the reference
#' variable by default) at the (max - min) / 2 for
#' each group.
#'
#' @param data A UKB dataset (or subset) created with \code{\link{ukb_df}}.
#' @param reference.var UKB ICD frequencies will be calculated by levels of this variable. If continuous, by default it is cut into 10 intervals of approximately equal size (set with n.groups).
#' @param n.groups Number of approximately equal-sized groups to split a continuous variable into.
#' @param icd.code ICD disease code(s) e.g. "I74". Use a regular expression to specify a broader set of diagnoses, e.g. "I" captures all Diseases of the circulatory system, I00-I99, "C|D[0-4]." captures all Neoplasms, C00-D49. Default is the WHO top 3 causes of death globally in 2015, see \url{http://www.who.int/healthinfo/global_burden_disease/GlobalCOD_method_2000_2015.pdf?ua=1}. Note. If you specify `icd.codes`, you must supply corresponding labels to `icd.labels`.
#' @param icd.labels Character vector of ICD labels for the plot legend. Default = V1 to VN.
#' @param icd.version The ICD version (or revision) number, 9 or 10.
#' @param freq.plot If TRUE returns a plot of ICD diagnosis by target variable. If FALSE (default) returns a dataframe.
#' @param legend.col Number of columns for the legend. (Default = 1).
#' @param legend.pos Legend position, default = "right".
#' @param plot.title Title for the plot. Default describes the default icd.codes, WHO top 6 cause of death 2015.
#' @param reference.lab An x-axis title for the reference variable.
#' @param freq.lab A y-axis title for disease frequency.
#'
#' @import dplyr ggplot2 parallel
#' @importFrom magrittr "%>%"
#' @importFrom stats complete.cases
#' @importFrom tidyr gather
#' @importFrom readr parse_factor
#' @importFrom scales percent
#' @importFrom foreach foreach "%:%" "%dopar%"
#' @importFrom doParallel registerDoParallel stopImplicitCluster
#' @export
ukb_icd_freq_by <- function(
  data, reference.var, n.groups = 10,
  icd.code = c("^(I2[0-5])", "^(I6[0-9])", "^(J09|J1[0-9]|J2[0-2]|P23|U04)"),
  icd.labels = c("coronary artery disease", "cerebrovascular disease",
                 "lower respiratory tract infection"),
  plot.title = "", legend.col = 1, legend.pos = "right", icd.version = 10,
  freq.plot = FALSE, reference.lab = "Reference variable",
  freq.lab = "UKB disease frequency") {

  if (!(icd.code == c("^(I2[0-5])", "^(I6[0-9])", "^(J09|J1[0-9]|J2[0-2]|P23|U04)"))) {
    message("Message: If you specify `icd.code`, you must supply corresponding label(s) to `icd.labels`.")
  }


  data <- data %>%
    dplyr::select(reference.var, matches(paste("^diagnoses.*icd",
                                               icd.version, sep = ""))) %>%
    dplyr::filter(!is.na(.[[reference.var]]))


  # Include categorical variable
  if (is.factor(data[[reference.var]]) | is.ordered(data[[reference.var]])) {
    data[["categorized_var"]] <- data[[reference.var]]
  } else {
    data[["categorized_var"]] <- factor(
      ggplot2::cut_number(data[[reference.var]], n = n.groups),
      ordered = TRUE
    )
  }

  df <- data %>%
    dplyr::group_by(categorized_var) %>%
    tidyr::nest(.key = "dx")

  code_freq <- function(df, icd.code) {
    f <- purrr::map_dbl(icd.code, ~ ukb_icd_prevalence(df, .x))
    f <- matrix(f, nrow = 1) %>% as.data.frame()
    names(f) = icd.labels
    return(f)
  }

  cl <- parallel::makeCluster(parallel::detectCores())
  doParallel::registerDoParallel(cl)
  dx_freq <- df %>%
    dplyr::mutate(freq = purrr::map(dx, code_freq, icd.code)) %>%
    tidyr::unnest(freq, .drop=TRUE)
  doParallel::stopImplicitCluster()
  parallel::stopCluster(cl)

  if(is.numeric(data[[reference.var]])) {
    dx_freq[["tile_range"]] <- gsub("\\(|\\[|\\]", "", dx_freq$categorized_var)
    dx_freq <- dx_freq %>%
      tidyr::separate(tile_range, into = c("lower", "upper"), sep = ",",
                      convert = TRUE) %>%
      dplyr::arrange(lower)
  }


  if(freq.plot) {

    if(is.numeric(data[[reference.var]])){
      dx_freq %>%
        dplyr::mutate(mid = (lower + upper) / 2) %>%
        tidyr::gather(key = "disease", value = "frequency", -categorized_var,
                      -lower, -upper, -mid) %>%
        ggplot2::ggplot(aes(mid, frequency, group = disease, color = disease)) +
        labs(x = reference.lab, y = freq.lab, color = "", fill = "",
             title = plot.title) +
        theme(title = element_text(face = "bold"), panel.grid = element_blank(),
              panel.background = element_rect(color = NULL,
                                              fill = alpha("grey", 0.10)),
              legend.key = element_blank(), axis.ticks.x = element_blank()) +
        scale_y_continuous(labels = scales::percent_format(2)) +
        geom_point(size = 2) +
        geom_line(size = 0.5) +
        guides(color = guide_legend(ncol = legend.col), size = FALSE,
               fill = FALSE) +
        scale_color_discrete(labels = icd.labels)

    } else {
      dx_freq %>%
        tidyr::gather(key = "disease", value = "frequency", -categorized_var) %>%
        ggplot2::ggplot(aes(categorized_var, frequency, group = disease,
                            fill = disease)) +
        labs(x = reference.lab, y = freq.lab, color = "", fill = "",
             title = plot.title) +
        theme(title = element_text(face = "bold"), panel.grid = element_blank(),
              panel.background = element_rect(color = NULL,
                                              fill = alpha("grey", 0.10)),
              legend.key = element_blank(), axis.ticks.x = element_blank()) +
        scale_y_continuous(labels = scales::percent_format(2))+
        geom_bar(stat = "identity", position = "dodge") +
        guides(fill = guide_legend(ncol = legend.col), size = FALSE,
               color = FALSE) +
        scale_fill_discrete(labels = icd.labels)
    }
  } else {
    return(dx_freq)
  }
}
