# Supplementary material for: ukbtools: An R package to manage and query UK Biobank data
Source: PLoS One. 2019 May 31;14(5):e0214311. doi: 10.1371/journal.pone.0214311 (PMC6544205; doi:10.1371/journal.pone.0214311)
Supplement: S3 File — This bundle contains ukbtools v0.11.3. (TAR.GZ) [file pone.0214311.s003.tar.gz › ukbtools/R/metadata.R]

#' Defunct genetic metadata functions
#'
#' @description The genetic metadata functions were written to retrieve genetic metadata from the phenotype file for the \href{http://biobank.ctsu.ox.ac.uk/crystal/label.cgi?id=199001}{interim genotype release}. \strong{The fields retrieved became obselete when the full genotyping results (500K individuals) were released at the end of 2017.} With the release of the full genotyping results, sample QC (ukb_sqc_v2.txt) and marker QC (ukb_snp_qc.txt) data are now supplied as separate files. The contents of these files, along with all other genetic files are described fully in \href{https://biobank.ctsu.ox.ac.uk/crystal/refer.cgi?id=531}{UKB Resource 531}.
#' * ukb_gen_meta(data)
#' * ukb_gen_pcs(data)
#' * ukb_gen_excl(data)
#' * ukb_gen_rel(data)
#' * ukb_gen_het(data, all.het = FALSE)
#' * ukb_gen_excl_to_na(data, x, ukb.id = "eid", data.frame = FALSE)
#' * ukb_gen_write_plink_excl(path)
#'
#' @details See also lists new functionality that works with the files described in \href{https://biobank.ctsu.ox.ac.uk/crystal/refer.cgi?id=531}{UKB Resource 531}.
#' @seealso \code{\link{ukb_gen_sqc_names}}, \code{\link{ukb_gen_rel_count}}, \code{\link{ukb_gen_related_with_data}}, \code{\link{ukb_gen_samples_to_remove}}
#' @import stringr
#' @export
#' @md
ukb_defunct <- function() {
  fname <- as.character(sys.call(sys.parent())[[1L]])
  if (fname == "ukb_defunct") {
    message('Documentation lists defunct genetics metadata retrieval functions. See help("ukb_defunct")')
    utils::help("ukb_defunct")
  } else {
    .Defunct(msg = stringr::str_interp(
      '${fname} is defunct.\nSee help("ukb_defunct")'))
  }
}


#' Genetic metadata
#'
#' @description \strong{Defunct. See help("ukb_defunct")}.
#'
#' UKB have published \href{http://www.ukbiobank.ac.uk/wp-content/uploads/2014/04/UKBiobank_genotyping_QC_documentation-web.pdf}{full details of genotyping and quality control} for the interim genotype data. This function retrieves UKB assessment centre codes and assessment centre names, genetic ethnic grouping, genetically-determined sex, missingness, UKB recommended genomic analysis exclusions, BiLeve unrelatedness indicator, and BiLeve Affymetrix and genotype quality control.
#'
#' @param data A UKB dataset created with \code{\link{ukb_df}}.
#' @import dplyr
#' @importFrom magrittr "%>%"
#' @export
ukb_gen_meta <-  function(data) {
  ukb_defunct()
  # centre_lookup <- lookup(ukbtools::ukbcentre, "code", "centre")
  # data$ukb_centre_name = centre_lookup[as.factor(data[["uk_biobank_assessment_centre_0_0"]])]
  # data$bileve_chip = ifelse(!is.na(data[["ukbileve_affymetrix_quality_control_for_samples_0_0"]]), 1, 0)
  #
  # data %>%
  #   dplyr::select_(
  #     "eid",
  #     "uk_biobank_assessment_centre_0_0",
  #     "ukb_centre_name",
  #     "genetic_ethnic_grouping_0_0",
  #     "genetic_sex_0_0",
  #     "missingness_0_0",
  #     "recommended_genomic_analysis_exclusions_0_0",
  #     "ukbileve_unrelatedness_indicator_0_0",
  #     "ukbileve_affymetrix_quality_control_for_samples_0_0",
  #     "ukbileve_genotype_quality_control_for_samples_0_0",
  #     "bileve_chip"
  #   ) %>%
  #   as.data.frame()
}


#' Genetic principal components
#'
#' @description \strong{Defunct. See help("ukb_defunct")}.
#'
#'  These are the principal components derived on the UK Biobank subsample with interim genotype data. UKB have published \href{http://www.ukbiobank.ac.uk/wp-content/uploads/2014/04/UKBiobank_genotyping_QC_documentation-web.pdf}{full details of genotyping and quality control} for the interim genotype data.
#'
#' @param data A UKB dataset created with \code{\link{ukb_df}}.
#' @import dplyr
#' @importFrom magrittr "%>%"
#' @export
ukb_gen_pcs <- function(data) {
  ukb_defunct()
  # data %>%
  #   dplyr::select(
  #     eid,
  #     matches("genetic_principal_components")) %>%
  #   as.data.frame()
}


#' Sample exclusions
#'
#' @description \strong{Defunct. See help("ukb_defunct")}.
#'
#'  This list of sample exclusions includes UKB's "recommended", "affymetrix quality control", and "genotype quality control" exclusions. UKB have published \href{http://www.ukbiobank.ac.uk/wp-content/uploads/2014/04/UKBiobank_genotyping_QC_documentation-web.pdf}{full details of genotyping and quality control} for the interim genotype data.
#'
#' @param data A UKB dataset created with \code{\link{ukb_df}}.
#' @import dplyr
#' @importFrom magrittr "%>%"
#' @export
#' @examples
#' \dontrun{
#' # For a vector of IDs
#' recommended_excl_ids <- ukb_gen_excl(my_ukb_df)
#' }
ukb_gen_excl <- function(data) {
  ukb_defunct()
  # data %>%
  #   dplyr::filter(
  #     !is.na(data[["recommended_genomic_analysis_exclusions_0_0"]]) |
  #       (data[["ukbileve_affymetrix_quality_control_for_samples_0_0"]] == "Fail" &
  #          !is.na(data[["ukbileve_affymetrix_quality_control_for_samples_0_0"]])
  #       ) |
  #       (data[["ukbileve_genotype_quality_control_for_samples_0_0"]] == "Fail" &
  #          !is.na(data[["ukbileve_genotype_quality_control_for_samples_0_0"]])
  #       )
  #   ) %>%
  #   pull("eid")
}


#' Creates a table of related individuals
#'
#' @description \strong{Defunct. See help("ukb_defunct")}.
#'
#' Makes a data.frame containing all related individuals with columns UKB ID, pair ID, \href{http://people.virginia.edu/~wc9c/KING/manual.html}{KING kinship coefficient}, and proportion of alleles IBS = 0. UKB have published \href{http://www.ukbiobank.ac.uk/wp-content/uploads/2014/04/UKBiobank_genotyping_QC_documentation-web.pdf}{full details of genotyping and quality control} including details on relatedness calculations for the interim genotype data.
#'
#' @param data A UKB dataset created with \code{\link{ukb_df}}.
#' @seealso \code{\link{ukb_gen_rel_count}}
#' @import dplyr
#' @importFrom magrittr "%>%"
#' @importFrom stats na.omit
#' @export
ukb_gen_rel <- function(data) {
  ukb_defunct()
  # rbind(
  #   data %>%
  #     dplyr::select_(
  #       "eid",
  #       pair = "genetic_relatedness_pairing_0_0",
  #       kinship = "genetic_relatedness_factor_0_0",
  #       ibs0 = "genetic_relatedness_ibs0_0_0"
  #     ),
  #   data %>%
  #     dplyr::select_(
  #       "eid",
  #       pair = "genetic_relatedness_pairing_0_1",
  #       kinship = "genetic_relatedness_factor_0_1",
  #       ibs0 = "genetic_relatedness_ibs0_0_1"
  #     ),
  #   data %>%
  #     dplyr::select_(
  #       "eid",
  #       pair = "genetic_relatedness_pairing_0_2",
  #       kinship = "genetic_relatedness_factor_0_2",
  #       ibs0 = "genetic_relatedness_ibs0_0_2"
  #     ),
  #   data %>%
  #     dplyr::select_(
  #       "eid",
  #       pair = "genetic_relatedness_pairing_0_3",
  #       kinship = "genetic_relatedness_factor_0_3",
  #       ibs0 = "genetic_relatedness_ibs0_0_3"
  #     ),
  #   data %>%
  #     dplyr::select_(
  #       "eid",
  #       pair = "genetic_relatedness_pairing_0_4",
  #       kinship = "genetic_relatedness_factor_0_4",
  #       ibs0 = "genetic_relatedness_ibs0_0_4"
  #     )
  # ) %>%
  #   stats::na.omit() %>%
  #   dplyr::tbl_df() %>%
  #   dplyr::arrange(pair) %>%
  #   as.data.frame()
}


#' Heterozygosity outliers
#'
#' @description \strong{Defunct. See help("ukb_defunct")}.
#'
#' Heterozygosity outliers are typically removed from genetic association analyses. This function returns either a vector of heterozygosity outliers to remove (+/- 3sd from mean heterozygosity), or a data frame with heterozygosity scores for all samples.
#'
#' @param data A UKB dataset created with \code{\link{ukb_df}}.
#' @param all.het Set \code{all.het = TRUE} for heterozygosity scores for all samples. By default \code{all.het = FALSE} returns a vector of sample IDs for individuals +/-3SD from the mean heterozygosity.
#' @return A vector of IDs if \code{all.het = FALSE} (default), or a dataframe with ID, heterozygosity and PCA-corrected heterozygosity if \code{all.het = TRUE}.
#' @details UKB have published \href{http://www.ukbiobank.ac.uk/wp-content/uploads/2014/04/UKBiobank_genotyping_QC_documentation-web.pdf}{full details of genotyping and quality control} for the interim genotype data.
#' @import dplyr
#' @importFrom magrittr "%>%"
#' @importFrom stats sd
#' @export
#' @examples
#' \dontrun{
#' #' # Heterozygosity outliers (+/-3SD)
#' outlier_het_ids <- ukb_gen_het(my_ukb_data)
#'
#' # Retrieve all raw and pca-corrected heterozygosity scores
#' ukb_het <- ukb_gen_het(my_ukb_data, all.het = TRUE)
#' }
ukb_gen_het <- function(data, all.het = FALSE) {
  ukb_defunct()
  # if (all.het) {
  #   return(
  #     data %>%
  #       dplyr::select_("eid", "heterozygosity_0_0", "heterozygosity_pca_corrected_0_0") %>%
  #       as.data.frame()
  #   )
  # } else {
  #   data %>%
  #     dplyr::filter(
  #       heterozygosity_0_0 < (mean(heterozygosity_0_0, na.rm = TRUE) - (3 * stats::sd(heterozygosity_0_0, na.rm = TRUE))) |
  #         heterozygosity_0_0 > (mean(heterozygosity_0_0, na.rm = TRUE) + (3 * stats::sd(heterozygosity_0_0, na.rm = TRUE)))
  #     ) %>%
  #     pull(eid)
  # }
}


#' Inserts NA into phenotype for genetic metadata exclusions
#'
#' @description \strong{Defunct. See help("ukb_defunct")}.
#'
#' Replaces data values in a vector (a UKB phenotype) with \code{NA} where the sample is to-be-excluded, i.e., is either a UKB recommended exclusion, a heterozygosity outlier, a genetic ethnicity outlier, or a randomly-selected member of a related pair.
#'
#' @param data A UKB dataset created with \code{\link{ukb_df}}.
#' @param x The phenotype to be updated (as it is named in \code{data}) e.g. "height"
#' @param ukb.id The name of the ID variable in \code{data}. Default is "eid"
#' @param data.frame A logical vector indicating whether to return a vector or a data.frame (header: id, meta_excl, pheno, pheno_meta_na) containing the original and updated variable. Default = FALSE returns a vector.
#' @seealso \code{\link{ukb_gen_write_plink_excl}}
#' @export
#' @examples
#' \dontrun{
#' my_ukb_data$height_excl_na <- ukb_gen_excl_to_na(my_ukb_data, x = "height")
#' }
ukb_gen_excl_to_na <- function(data, x, ukb.id = "eid", data.frame = FALSE) {
  ukb_defunct()
  # ids <- as.character(data[[ukb.id]])
  # meta_excl <- ukb_meta_excl_lookup[ids]
  # pheno_meta_na <- data[[x]]
  # pheno_meta_na[meta_excl] <- NA
  #
  # if (data.frame) {
  #   data.frame(id = ids, meta_excl = meta_excl, pheno = data[[x]], pheno_meta_na = pheno_meta_na)
  # } else {
  #   return(pheno_meta_na)
  # }
}
