# Supplementary material for: ukbtools: An R package to manage and query UK Biobank data
Source: PLoS One. 2019 May 31;14(5):e0214311. doi: 10.1371/journal.pone.0214311 (PMC6544205; doi:10.1371/journal.pone.0214311)
Supplement: S3 File — This bundle contains ukbtools v0.11.3. (TAR.GZ) [file pone.0214311.s003.tar.gz › ukbtools/inst/CITATION]

bibentry(bibtype = "Article",
         title = "ukbtools: An R package to manage and query UK Biobank data",
         journal = "bioRxiv",
         author = "K. B. Hanscombe and
                   J.R.I. Coleman and
                   M. Traylor and
                   C. M. Lewis",
         year = "e-print 158113",
         url = "https://doi.org/10.1101/158113")
