# Supplementary material for: ukbtools: An R package to manage and query UK Biobank data
Source: PLoS One. 2019 May 31;14(5):e0214311. doi: 10.1371/journal.pone.0214311 (PMC6544205; doi:10.1371/journal.pone.0214311)
Supplement: S3 File — This bundle contains ukbtools v0.11.3. (TAR.GZ) [file pone.0214311.s003.tar.gz › ukbtools/man/ukb_gen_excl.Rd]

% Generated by roxygen2: do not edit by hand
% Please edit documentation in R/metadata.R
\name{ukb_gen_excl}
\alias{ukb_gen_excl}
\title{Sample exclusions}
\usage{
ukb_gen_excl(data)
}
\arguments{
\item{data}{A UKB dataset created with \code{\link{ukb_df}}.}
}
\description{
\strong{Defunct. See help("ukb_defunct")}.

 This list of sample exclusions includes UKB's "recommended", "affymetrix quality control", and "genotype quality control" exclusions. UKB have published \href{http://www.ukbiobank.ac.uk/wp-content/uploads/2014/04/UKBiobank_genotyping_QC_documentation-web.pdf}{full details of genotyping and quality control} for the interim genotype data.
}
\examples{
\dontrun{
# For a vector of IDs
recommended_excl_ids <- ukb_gen_excl(my_ukb_df)
}
}
