# Supplementary material for: ukbtools: An R package to manage and query UK Biobank data
Source: PLoS One. 2019 May 31;14(5):e0214311. doi: 10.1371/journal.pone.0214311 (PMC6544205; doi:10.1371/journal.pone.0214311)
Supplement: S3 File — This bundle contains ukbtools v0.11.3. (TAR.GZ) [file pone.0214311.s003.tar.gz › ukbtools/man/ukb_gen_rel.Rd]

% Generated by roxygen2: do not edit by hand
% Please edit documentation in R/metadata.R
\name{ukb_gen_rel}
\alias{ukb_gen_rel}
\title{Creates a table of related individuals}
\usage{
ukb_gen_rel(data)
}
\arguments{
\item{data}{A UKB dataset created with \code{\link{ukb_df}}.}
}
\description{
\strong{Defunct. See help("ukb_defunct")}.

Makes a data.frame containing all related individuals with columns UKB ID, pair ID, \href{http://people.virginia.edu/~wc9c/KING/manual.html}{KING kinship coefficient}, and proportion of alleles IBS = 0. UKB have published \href{http://www.ukbiobank.ac.uk/wp-content/uploads/2014/04/UKBiobank_genotyping_QC_documentation-web.pdf}{full details of genotyping and quality control} including details on relatedness calculations for the interim genotype data.
}
\seealso{
\code{\link{ukb_gen_rel_count}}
}
