# Supplementary material for: ukbtools: An R package to manage and query UK Biobank data
Source: PLoS One. 2019 May 31;14(5):e0214311. doi: 10.1371/journal.pone.0214311 (PMC6544205; doi:10.1371/journal.pone.0214311)
Supplement: S3 File — This bundle contains ukbtools v0.11.3. (TAR.GZ) [file pone.0214311.s003.tar.gz › ukbtools/man/ukb_gen_rel_count.Rd]

% Generated by roxygen2: do not edit by hand
% Please edit documentation in R/genetics_qc.R
\name{ukb_gen_rel_count}
\alias{ukb_gen_rel_count}
\title{Relatedness count}
\usage{
ukb_gen_rel_count(data, plot = FALSE)
}
\arguments{
\item{data}{A dataframe of the genetic relatedness data including \href{http://people.virginia.edu/~wc9c/KING/manual.html}{KING kinship coefficient}, and proportion of alleles IBS = 0. See Details.}

\item{plot}{Logical indicating whether to plot relatedness figure. Default = FALSE.}
}
\value{
If \code{plot = FALSE} (default), a count of individuals and pairs at each level of relatedness. If \code{plot = TRUE}, reproduces the scatterplot of genetic relatedness against proportion of SNPs shared IBS=0 (each point representing a pair of related UKB individuals) from the \href{http://www.ukbiobank.ac.uk/wp-content/uploads/2014/04/UKBiobank_genotyping_QC_documentation-web.pdf}{genotyping and quality control} documentation.
}
\description{
Creates a summary count table of the number of individuals and pairs at each degree of relatedness that occurs in the UKB sample, and an optional plot.
}
\details{
Use UKB supplied program `ukbgene` to retrieve genetic relatedness data file ukbA_rel_sP.txt. See \href{http://biobank.ctsu.ox.ac.uk/crystal/refer.cgi?id=664}{UKB Resource 664}. The count and plot include individuals with IBS0 >= 0.
}
\examples{
\dontrun{
# Use UKB supplied program `ukbgene` to retrieve genetic relatedness file ukbA_rel_sP.txt.
See \\href{http://biobank.ctsu.ox.ac.uk/crystal/refer.cgi?id=664}{UKB Resource 664}.
With the whitespace delimited file read into R as e.g. ukb_relatedness,
generate a dataframe of counts or a plot as follows:

ukb_gen_rel_count(ukb_relatedness)
ukb_gen_rel_count(ukb_relatedness, plot = TRUE)
}
}
\seealso{
\code{\link{ukb_gen_related_with_data}}, \code{\link{ukb_gen_samples_to_remove}}
}
