# Supplementary material for: ukbtools: An R package to manage and query UK Biobank data
Source: PLoS One. 2019 May 31;14(5):e0214311. doi: 10.1371/journal.pone.0214311 (PMC6544205; doi:10.1371/journal.pone.0214311)
Supplement: S3 File — This bundle contains ukbtools v0.11.3. (TAR.GZ) [file pone.0214311.s003.tar.gz › ukbtools/man/ukb_gen_write_plink.Rd]

% Generated by roxygen2: do not edit by hand
% Please edit documentation in R/readwrite.R
\name{ukb_gen_write_plink}
\alias{ukb_gen_write_plink}
\title{Writes a PLINK format phenotype or covariate file}
\usage{
ukb_gen_write_plink(x, path, ukb.variables, ukb.id = "eid",
  na.strings = "NA")
}
\arguments{
\item{x}{A UKB dataset.}

\item{path}{A path to a file.}

\item{ukb.variables}{A character vector of either the phenotypes for a PLINK phenotype file, or covariates for a PLINK covariate file.}

\item{ukb.id}{The id variable name (default = "eid").}

\item{na.strings}{String used for missing values. Defaults to NA.}
}
\description{
This function writes a space-delimited file with header, with the obligatory first two columns FID and IID. Use this function to write phenotype and covariate files for downstream genetic analysis in \href{https://www.cog-genomics.org/plink2}{plink} - the format is the same.
}
\details{
The function writes the id variable in your dataset to the first two columns of the output file with the names FID and IID - you do not need to have two id columns in the data.frame passed to the argument \code{x}. Use the \code{--pheno-name} and \code{--covar-name} PLINK flags to select columns by name. See the PLINK documentation for the \code{--pheno}, \code{--mpheno}, \code{--pheno-name}, and \code{--covar}, \code{--covar-name}, \code{--covar-number} flags.
}
\examples{
\dontrun{

# Automatically inserts FID IID columns required by PLINK

ukb_gen_write_plink(
   my_ukb_data,
   path = "my_ukb_plink.pheno",
   ukb.variables = c("height", "weight", "iq")
)

ukb_gen_write_plink(
   my_ukb_data,
   path = "my_ukb_plink.cov",
   ukb.variables = c("age", "socioeconomic_status", "genetic_pcs")
)
}

}
\seealso{
\code{\link{ukb_gen_read_sample}} to read a sample file, and \code{\link{ukb_gen_write_bgenie}} to write phenotype and covariate files to BGENIE format.
}
