# Supplementary material for: ukbtools: An R package to manage and query UK Biobank data
Source: PLoS One. 2019 May 31;14(5):e0214311. doi: 10.1371/journal.pone.0214311 (PMC6544205; doi:10.1371/journal.pone.0214311)
Supplement: S3 File — This bundle contains ukbtools v0.11.3. (TAR.GZ) [file pone.0214311.s003.tar.gz › ukbtools/man/ukb_gen_write_plink_excl.Rd]

% Generated by roxygen2: do not edit by hand
% Please edit documentation in R/readwrite.R
\name{ukb_gen_write_plink_excl}
\alias{ukb_gen_write_plink_excl}
\title{Writes a PLINK format file for combined exclusions}
\usage{
ukb_gen_write_plink_excl(path)
}
\arguments{
\item{path}{A path to a file.}
}
\description{
\strong{Defunct. See help("ukb_defunct")}.
Writes a combined exclusions file including UKB recommended exclusions, heterozygosity exclusions (+/- 3*sd from mean), genetic ethnicity exclusions (based on the UKB genetic ethnic grouping variable, field 1002), and relatedness exclusions (a randomly-selected member of each related pair). For exclusion of individuals from a genetic analysis, the PLINK flag \code{--remove} accepts a space/tab-delimited text file with family IDs in the first column and within-family IDs in the second column (i.e., FID IID), without a header.
}
\examples{
\dontrun{
# Supply name of a file to write PLINK format combined exclusions
ukb_gen_write_plink_excl("combined_exclusions.txt")
}

}
\seealso{
\code{\link{ukb_gen_meta}}, \code{\link{ukb_gen_pcs}} which retrieve variables to be included in a covariate file. \code{\link{ukb_gen_excl_to_na}} to update a phenotype with NAs for samples to-be-excluded based on genetic metadata, and \code{\link{ukb_gen_write_plink}} and \code{\link{ukb_gen_write_bgenie}}
}
