# Supplementary material for: ukbtools: An R package to manage and query UK Biobank data
Source: PLoS One. 2019 May 31;14(5):e0214311. doi: 10.1371/journal.pone.0214311 (PMC6544205; doi:10.1371/journal.pone.0214311)
Supplement: S3 File — This bundle contains ukbtools v0.11.3. (TAR.GZ) [file pone.0214311.s003.tar.gz › ukbtools/man/ukb_icd_code_meaning.Rd]

% Generated by roxygen2: do not edit by hand
% Please edit documentation in R/diagnosis.R
\name{ukb_icd_code_meaning}
\alias{ukb_icd_code_meaning}
\title{Retrieves description for a ICD code.}
\usage{
ukb_icd_code_meaning(icd.code, icd.version = 10)
}
\arguments{
\item{icd.code}{The ICD diagnosis code to be looked up.}

\item{icd.version}{The ICD version (or revision) number, 9 or 10.}
}
\description{
Retrieves description for a ICD code.
}
\examples{
ukb_icd_code_meaning(icd.code = "I74", icd.version = 10)

}
\seealso{
\code{\link{ukb_icd_diagnosis}}, \code{\link{ukb_icd_keyword}}, \code{\link{ukb_icd_prevalence}}
}
