# Supplementary material for: ukbtools: An R package to manage and query UK Biobank data
Source: PLoS One. 2019 May 31;14(5):e0214311. doi: 10.1371/journal.pone.0214311 (PMC6544205; doi:10.1371/journal.pone.0214311)
Supplement: S3 File — This bundle contains ukbtools v0.11.3. (TAR.GZ) [file pone.0214311.s003.tar.gz › ukbtools/man/ukb_icd_freq_by.Rd]

% Generated by roxygen2: do not edit by hand
% Please edit documentation in R/diagnosis.R
\name{ukb_icd_freq_by}
\alias{ukb_icd_freq_by}
\title{Frequency of an ICD diagnosis by a target variable}
\usage{
ukb_icd_freq_by(data, reference.var, n.groups = 10,
  icd.code = c("^(I2[0-5])", "^(I6[0-9])",
  "^(J09|J1[0-9]|J2[0-2]|P23|U04)"),
  icd.labels = c("coronary artery disease", "cerebrovascular disease",
  "lower respiratory tract infection"), plot.title = "",
  legend.col = 1, legend.pos = "right", icd.version = 10,
  freq.plot = FALSE, reference.lab = "Reference variable",
  freq.lab = "UKB disease frequency")
}
\arguments{
\item{data}{A UKB dataset (or subset) created with \code{\link{ukb_df}}.}

\item{reference.var}{UKB ICD frequencies will be calculated by levels of this variable. If continuous, by default it is cut into 10 intervals of approximately equal size (set with n.groups).}

\item{n.groups}{Number of approximately equal-sized groups to split a continuous variable into.}

\item{icd.code}{ICD disease code(s) e.g. "I74". Use a regular expression to specify a broader set of diagnoses, e.g. "I" captures all Diseases of the circulatory system, I00-I99, "C|D[0-4]." captures all Neoplasms, C00-D49. Default is the WHO top 3 causes of death globally in 2015, see \url{http://www.who.int/healthinfo/global_burden_disease/GlobalCOD_method_2000_2015.pdf?ua=1}. Note. If you specify `icd.codes`, you must supply corresponding labels to `icd.labels`.}

\item{icd.labels}{Character vector of ICD labels for the plot legend. Default = V1 to VN.}

\item{plot.title}{Title for the plot. Default describes the default icd.codes, WHO top 6 cause of death 2015.}

\item{legend.col}{Number of columns for the legend. (Default = 1).}

\item{legend.pos}{Legend position, default = "right".}

\item{icd.version}{The ICD version (or revision) number, 9 or 10.}

\item{freq.plot}{If TRUE returns a plot of ICD diagnosis by target variable. If FALSE (default) returns a dataframe.}

\item{reference.lab}{An x-axis title for the reference variable.}

\item{freq.lab}{A y-axis title for disease frequency.}
}
\description{
Produces either a dataframe of diagnosis frequencies or a plot. For a
quantitative reference variable (e.g. BMI), the plot shows frequency of
diagnosis within each group (deciles of the reference
variable by default) at the (max - min) / 2 for
each group.
}
