# Supplementary material for: ukbtools: An R package to manage and query UK Biobank data
Source: PLoS One. 2019 May 31;14(5):e0214311. doi: 10.1371/journal.pone.0214311 (PMC6544205; doi:10.1371/journal.pone.0214311)
Supplement: S3 File — This bundle contains ukbtools v0.11.3. (TAR.GZ) [file pone.0214311.s003.tar.gz › ukbtools/man/ukb_icd_keyword.Rd]

% Generated by roxygen2: do not edit by hand
% Please edit documentation in R/diagnosis.R
\name{ukb_icd_keyword}
\alias{ukb_icd_keyword}
\title{Retrieves diagnoses containing a description.}
\usage{
ukb_icd_keyword(description, icd.version = 10, ignore.case = TRUE)
}
\arguments{
\item{description}{A character vector of one or more keywords to be looked up in the ICD descriptions, e.g., "cardio", c("cardio", "lymphoma"). Each keyword can be a regular expression, e.g. "lymph*".}

\item{icd.version}{The ICD version (or revision) number, 9 or 10. Default = 10.}

\item{ignore.case}{If `TRUE` (default), case is ignored during matching; if `FALSE`, the matching is case sensitive.}
}
\description{
Returns a dataframe of ICD code and descriptions for all entries including any supplied keyword.
}
\examples{
ukb_icd_keyword("cardio", icd.version = 10)

}
\seealso{
\code{\link{ukb_icd_diagnosis}}, \code{\link{ukb_icd_code_meaning}}, \code{\link{ukb_icd_prevalence}}
}
