# Supplementary material for: ukbtools: An R package to manage and query UK Biobank data
Source: PLoS One. 2019 May 31;14(5):e0214311. doi: 10.1371/journal.pone.0214311 (PMC6544205; doi:10.1371/journal.pone.0214311)
Supplement: S3 File — This bundle contains ukbtools v0.11.3. (TAR.GZ) [file pone.0214311.s003.tar.gz › ukbtools/man/ukbcentre.Rd]

% Generated by roxygen2: do not edit by hand
% Please edit documentation in R/data.R
\docType{data}
\name{ukbcentre}
\alias{ukbcentre}
\title{UKB assessment centre}
\format{An object of class \code{data.frame} with 24 rows and 2 columns.}
\usage{
ukbcentre
}
\description{
A dataset containing the 22 assessment centres (as well as pilot test centre and a revisit centre)
}
\keyword{datasets}
