# Supplementary material for: ukbtools: An R package to manage and query UK Biobank data
Source: PLoS One. 2019 May 31;14(5):e0214311. doi: 10.1371/journal.pone.0214311 (PMC6544205; doi:10.1371/journal.pone.0214311)
Supplement: S3 File — This bundle contains ukbtools v0.11.3. (TAR.GZ) [file pone.0214311.s003.tar.gz › ukbtools/man/ukbtools.Rd]

% Generated by roxygen2: do not edit by hand
% Please edit documentation in R/ukbtools.R
\docType{package}
\name{ukbtools}
\alias{ukbtools}
\alias{ukbtools-package}
\title{ukbtools: Manipulate and Explore UK Biobank Data}
\description{
A set of tools to create a \href{https://www.ukbiobank.ac.uk/}{UK Biobank} dataset
from a UKB fileset (.tab, .r, .html), visualize primary demographic data for
a sample subset, query ICD diagnoses, retrieve genetic metadata, read and
write standard file formats for genetic analyses.
}
\section{UKB Dataframe}{

Functions to wrangle the UKB data into a dataframe with meaningful column
names.
\itemize{
\item \code{\link{ukb_df}}
\item \code{\link{ukb_df_field}}
\item \code{\link{ukb_df_full_join}}
\item \code{\link{ukb_df_duplicated_name}}
\item \code{\link{ukb_centre}}
\item \code{\link{ukb_context}}
}
}

\section{Genetic Metadata}{

Functions to query the associated genetic sample QC information.
\itemize{
\item \code{\link{ukb_gen_read_fam}}
\item \code{\link{ukb_gen_read_sample}}
\item \code{\link{ukb_gen_rel_count}}
\item \code{\link{ukb_gen_related_with_data}}
\item \code{\link{ukb_gen_samples_to_remove}}
\item \code{\link{ukb_gen_sqc_names}}
\item \code{\link{ukb_gen_write_bgenie}}
\item \code{\link{ukb_gen_write_plink}}
}
}

\section{Disease Diagnoses}{

Functions to query the UKB hospital episodes statistics.
\itemize{
\item \code{\link{ukb_icd_code_meaning}}
\item \code{\link{ukb_icd_diagnosis}}
\item \code{\link{ukb_icd_freq_by}}
\item \code{\link{ukb_icd_keyword}}
\item \code{\link{ukb_icd_prevalence}}
}
}

\section{Datasets}{

\itemize{
\item \code{\link{ukbcentre}}
\item \code{\link{icd10chapters}}
\item \code{\link{icd10codes}}
\item \code{\link{icd9chapters}}
\item \code{\link{icd9codes}}
}
}
